# Supplementary material for: CoNiO2/Co3O4 Nanosheets on Boron Doped Diamond for Supercapacitor Electrodes
Source: Nanomaterials (Basel). 2024 Mar 5;14(5):474. doi: 10.3390/nano14050474 (PMC10934051; doi:10.3390/nano14050474)
Supplement: Supplementary file 1 [file nanomaterials-14-00474-s001.zip]

Archive with 1 entries (1 files):
- nanomaterials-2898450-supplementary.pdf
